# Supplementary material for: N-Acetylcysteine to Reduce Kidney and Liver Injury Associated with Drug-Resistant Tuberculosis Treatment
Source: Pharmaceutics. 2025 Apr 15;17(4):516. doi: 10.3390/pharmaceutics17040516 (PMC12030172; doi:10.3390/pharmaceutics17040516)
Supplement: Supplementary file 1 [file pharmaceutics-17-00516-s001.zip]

Archive with 1 entries (1 files):
- pharmaceutics-3495170-supplementary.pdf
